# Supplementary material for: Joint Analysis of Dependent Features within Compound Spectra Can Improve Detection of Differential Features
Source: Front Bioeng Biotechnol. 2015 Sep 24;3:129. doi: 10.3389/fbioe.2015.00129 (PMC4585098; doi:10.3389/fbioe.2015.00129)
Supplement: Data Sheet 1 — The raw data to the article is available from the MetaboLights repository as accession MTBLS742 and MTBLS1693. The provided R-functions in file multivariateDiffreport.R and a vignette file MTBLS169analysis.Rnw is provided, which contains an example analysis on the dataset seven measurements of an Arabidopsis thaliana versus 7 measurements of the over-expression line. The Rdata object MTBLS169.Rdata contains the preprocessed MS peak lists and annotations. [file Data_Sheet1.ZIP]

Archive with 3 entries (3 files):
- MTBLS169.Rdata
- MTBLS169analysis.pdf
- multivariateDiffreport.R
