# Supplementary material for: Joint Analysis of Dependent Features within Compound Spectra Can Improve Detection of Differential Features
Source: Front Bioeng Biotechnol. 2015 Sep 24;3:129. doi: 10.3389/fbioe.2015.00129 (PMC4585098; doi:10.3389/fbioe.2015.00129)
Supplement: Data Sheet 1 — The raw data to the article is available from the MetaboLights repository as accession MTBLS742 and MTBLS1693. The provided R-functions in file multivariateDiffreport.R and a vignette file MTBLS169analysis.Rnw is provided, which contains an example analysis on the dataset seven measurements of an Arabidopsis thaliana versus 7 measurements of the over-expression line. The Rdata object MTBLS169.Rdata contains the preprocessed MS peak lists and annotations. [file Data_Sheet1.ZIP › multivariateDiffreport.R]

#Author:  Diana Trutschel
#email:   diana.trutschel@ipb-halle.de
#Version: 1.0 (04.2015)


# This program is free software: you can redistribute it and/or modify
# it under the terms of the GNU General Public License as published by
# the Free Software Foundation, either version 3 of the License, or
# (at your option) any later version.
# 
# This program is distributed in the hope that it will be useful,
# but WITHOUT ANY WARRANTY; without even the implied warranty of
# MERCHANTABILITY or FITNESS FOR A PARTICULAR PURPOSE.  See the
# GNU General Public License for more details.
# 
# You should have received a copy of the GNU General Public License
# along with this program.  If not, see <http://www.gnu.org/licenses/>.


########################################################################
######          matrix operations                                 #####
######################################################################

#function to calculate Variances of each column of a matrix
#provided by David Brahm, brahm@alum.mit.edu 
colVars <- function(x, na.rm=FALSE, dims=1, unbiased=TRUE, SumSquares=FALSE,
                    twopass=FALSE) {
  if (SumSquares) return(colSums(x^2, na.rm, dims))
  N <- colSums(!is.na(x), FALSE, dims)
  Nm1 <- if (unbiased) N-1 else N
  if (twopass) {x <- if (dims==length(dim(x))) x - mean(x, na.rm=na.rm) else
    sweep(x, (dims+1):length(dim(x)), colMeans(x,na.rm,dims))}
  (colSums(x^2, na.rm, dims) - colSums(x, na.rm, dims)^2/N) / Nm1
}


#reference Paper: G. S. James. 'Tests of linear hypotheses in univariate and multivariate analysis when
#                 the ratios of the population variances are unknown'.
#                 Biometrika, Vol. 41, No. 1/2 (Jun., 1954), pp. 19-43
#reference programm:  Michail T. Tsagris. 'Multivariate statistical functions in R'.
#                     https://www.academia.edu/1887808/Multivariate_statistical_functions_in_R
#adapt function of James multivariate test to an uncorrelated type of test
james_uncorr<-function(y1,y2,a=0.05) {
  ## y1 and y2 are the two samples
  ## a is the significance level, set by default to 0.05
  y1=as.matrix(y1)
  y2=as.matrix(y2)
  p=ncol(y1) ## dimensionality of the data
  n1=nrow(y1) ## size of the first sample
  n2=nrow(y2) ## size of the second sample
  n=n1+n2 ## the toal sample size
  ybar1=apply(y1,2,mean) ## sample mean vector of the first sample
  ybar2=apply(y2,2,mean) ## sample mean vector of the second sample
  dbar=ybar2-ybar1 ## difference of the two mean vectors
  #A1=cov(y1)/n1 ; A2=cov(y2)/n2
  #force to be a diagonal covariance matrix
  A1=diag(colVars(y1)/n1 ) ; A2=diag(colVars(y2)/n2)  
  V=A1+A2 ## covariance matrix of the difference
  test=as.numeric(dbar%*%solve(V)%*%dbar)
  b1=solve(V)%*%A1
  b2=solve(V)%*%A2
 
    A=1+(1/(2*p))*( (sum(diag(b1)))^2/(n1-1)+(sum(diag(b2)))^2/(n2-1) )
    B=(1/(p*(p+2)))*( sum(diag(b1%*%b1))/(n1-1)+sum(diag(b2%*%b2))/(n2-1)+
                        0.5*((sum(diag(b1)))^2/(n1-1)+(sum(diag(b2)))^2/(n2-1)) )
    x2=qchisq(1-a,p)
    delta=(A+B*x2)
    twoha=x2*delta ## corrected critical value of the chi-square distribution
    pvalue=1-pchisq(test/delta,p) ## p-value of the test statistic
    result=list(test=test,correction=delta,corrected.critical.value=twoha,p.value=pvalue) 
  
  return(result) 
}

########################################################################
######  metabolomics data analysis via xcms-Sets                  #####
######################################################################


#function to analyse feature intensities
#simultaniously univariate for each feature and multivariate for each group 
#feature intensities should be loarithmised to require normal distributed intensities
#
#need: matrix of feature intensities (features x samples), factorial design, compound spectra
#get: list of number of multivariate analysed groups, pvalues listed for each group, pvlaues in a matrix
uniAndmultiforceTests<-function(vals,fac, groupofpeaks){
    
  #number of features in each group
  howmany<-sapply(1:length(groupofpeaks), function(i){length(groupofpeaks[[i]])})
  #groups and number of groups with only one feature
  onlyone<-which(howmany==1)
  #groups and number of groups with size untill number of samples-1 
  take<-which(howmany>1) 
  
  pval<-lapply(1:length(groupofpeaks), function(i){
    
    #data, feture intensities of all features of feature group i
    datas<-t(vals[groupofpeaks[[i]],])
    
    #hot<-NULL
    hot_force<-NULL
    first<-which(fac==levels(fac)[1])
    second<-which(fac==levels(fac)[2])
    if(i%in%take){
    hot_force<-james_uncorr(datas[first,],datas[second,])
    }
    
    #univariate test statistic for each feature in group
    psgroup<-sapply(1:length(groupofpeaks[[i]]),function(j){
      
      datfram<-data.frame(cbind(dat=datas[,j],facto=fac))
      ano<-aov(dat~facto, datfram)
      p<-summary(ano)[[1]][1,"Pr(>F)"]
      return(p)
      
    })
    
    return(list(#p.manov=hot$p.value,
      p.manov.force=hot_force$p.value,p.anov=psgroup))
    
  })
  
  #extract p-values for each feature in featuregroups
  #in a table format
  tab<-NULL
  for(i in 1:length(groupofpeaks)){
    p.uni=pval[[i]]$p.anov
    if(howmany[i]>1){
        p.multi=rep(pval[[i]]$p.manov.force, howmany[i])  
    
    }else{
      p.multi=NA
    }
    tab<-rbind(tab,data.frame(p.uni, p.multi, #method,
                              featnr=groupofpeaks[[i]],
                              name=rownames(vals)[groupofpeaks[[i]]],
                              group.anno=rep(i,howmany[i]))) 
  }
  
  return(list(nrmul=length(take), l=pval,t=tab))
}


#combine differport with results of multivariate analysis
annotateDiffreportextend<-function(annodiff,p){
  
  newdiff<-NULL
  for(i in 1:nrow(annodiff)){
    nr<-which(rownames(annodiff)[i]==p[,"name"])
    #newdiff<-rbind(newdiff,cbind(annodiff[i,],p[nr,c("p.multi","method")]))
   newdiff<-rbind(newdiff,cbind(annodiff[i,],p[nr,c("group.anno","p.multi")]))
  }
  return(newdiff)
}
